# Supplementary material for: Genome-Wide Investigation and Characterization of SWEET Gene Family with Focus on Their Evolution and Expression during Hormone and Abiotic Stress Response in Maize
Source: Genes (Basel). 2022 Sep 20;13(10):1682. doi: 10.3390/genes13101682 (PMC9601529; doi:10.3390/genes13101682)
Supplement: Supplementary file 1 [file genes-13-01682-s001.zip]

Archive with 8 entries (8 files):
- Supplementary Figures 1 and 2.pdf
- Table S1.pdf
- Table S2.xlsx
- Table S3.xlsx
- Table S4.pdf
- Table S5.pdf
- Table S6.xlsx
- Table S7.pdf
