# Supplementary material for: Genome-Wide Investigation and Characterization of SWEET Gene Family with Focus on Their Evolution and Expression during Hormone and Abiotic Stress Response in Maize
Source: Genes (Basel). 2022 Sep 20;13(10):1682. doi: 10.3390/genes13101682 (PMC9601529; doi:10.3390/genes13101682)
Supplement: Supplementary file 1 [file genes-13-01682-s001.zip › Table S2.xlsx]

## Sheet: McscanX_between_genome_GeneName
Table S2 Synteny gene pairs between maize and other three crops.
ZmSWEET Gene Name	SiSWEET GeneID	ZmSWEET Gene Name	OsSWEET GeneID	ZmSWEET Gene Name	SbSWEET GeneID
ZmSWEET1a	SETIT_002578mg	ZmSWEET1b	Os05t0426000	ZmSWEET11a	SORBI_3007G191200
ZmSWEET11a	SETIT_014138mg	ZmSWEET11a	Os08t0535200	ZmSWEET11b	SORBI_3002G259301
ZmSWEET11b	SETIT_030734mg	ZmSWEET12a	Os03t0347500	ZmSWEET12a	SORBI_3001G373600
ZmSWEET12a	SETIT_038941mg	ZmSWEET12b	Os03t0347500	ZmSWEET12b	SORBI_3001G373600
ZmSWEET12b	SETIT_038941mg	ZmSWEET13c	Os12t0476200	ZmSWEET13b	SORBI_3008G094000
ZmSWEET13b	SETIT_022792mg	ZmSWEET14a	Os11t0508600	ZmSWEET13c	SORBI_3008G094000
ZmSWEET13c	SETIT_022792mg	ZmSWEET14b	Os11t0508600	ZmSWEET14b	SORBI_3005G123500
ZmSWEET14a	SETIT_026700mg	ZmSWEET15a	Os02t0513100	ZmSWEET15a	SORBI_3004G157100
ZmSWEET15a	SETIT_017821mg	ZmSWEET16	Os03t0341300	ZmSWEET16	SORBI_3001G377600
ZmSWEET16	SETIT_036734mg	ZmSWEET17a	Os01t0314600	ZmSWEET17b	SORBI_3003G149000
ZmSWEET17b	SETIT_002746mg	ZmSWEET17b	Os01t0314600	ZmSWEET1b	SORBI_3009G143500
ZmSWEET1b	SETIT_022982mg	ZmSWEET3b	Os01t0220700	ZmSWEET3a	SORBI_3009G080900
ZmSWEET3a	SETIT_023067mg	ZmSWEET6a	Os01t0606000	ZmSWEET3b	SORBI_3003G015200
ZmSWEET4b	SETIT_019403mg	ZmSWEET6b	Os01t0606000	ZmSWEET6a	SORBI_3003G213000
ZmSWEET6a	SETIT_002271mg	ZmSWEETb-2	Os01t0700100	ZmSWEET6b	SORBI_3003G213000
ZmSWEET6b	SETIT_002271mg			ZmSWEETb-2	SORBI_3003G269300
ZmSWEETb-2	SETIT_002478mg
