# Supplementary material for: Genome-Wide Investigation and Characterization of SWEET Gene Family with Focus on Their Evolution and Expression during Hormone and Abiotic Stress Response in Maize
Source: Genes (Basel). 2022 Sep 20;13(10):1682. doi: 10.3390/genes13101682 (PMC9601529; doi:10.3390/genes13101682)
Supplement: Supplementary file 1 [file genes-13-01682-s001.zip › Table S3.xlsx]

## Sheet: Sheet1
Table S3 Distribution of cis-acting elements in the promoter region of maize SWEET gene
	Element name	Clade I					Clade II					Clade III											Clade IV
		ZmSWEET1a	ZmSWEET1b	ZmSWEETb-2	ZmSWEET3a	ZmSWEET3b	ZmSWEET4a	ZmSWEET4b	ZmSWEET4c	ZmSWEET6a	ZmSWEET6b	ZmSWEET11a	ZmSWEET11b	ZmSWEET12a	ZmSWEET12b	ZmSWEET13a	ZmSWEET13b	ZmSWEET13c	ZmSWEET14a	ZmSWEET14b	ZmSWEET15a	ZmSWEET15b	ZmSWEET16	ZmSWEET17a	ZmSWEET17b
light	3-AF1 binding site	0	0	0	0	0	0	0	0	0	0	0	0	0	0	0	0	0	0	0	0	0	0	0	0
	ACE	2	0	0	0	0	0	0	1	0	0	0	1	2	1	0	0	0	0	0	0	1	2	0	1
	A-box	3	1	0	0	0	0	0	1	0	0	0	0	1	1	0	0	0	1	0	0	2	0	1	0
	AE-box	0	0	2	2	0	0	1	0	0	0	0	0	0	0	1	0	0	0	0	1	0	0	0	0
	ATC-motif	0	0	0	0	0	0	0	0	0	0	0	0	0	0	0	0	0	0	0	0	0	0	1	0
	ATCT-motif	0	0	0	0	0	1	1	0	0	1	0	0	0	1	0	0	0	0	0	0	0	0	1	1
	Box 4	0	0	0	2	4	0	1	0	1	0	3	0	1	0	4	3	0	0	0	4	1	0	0	0
	Box II	0	0	0	0	0	0	0	0	0	0	0	0	0	0	0	0	0	0	0	0	0	0	0	0
	chs-CMA2a	0	1	0	0	0	0	0	0	0	0	0	0	0	0	0	0	0	0	0	0	0	0	0	0
	chs-Unit 1 m1	0	0	0	0	0	0	0	0	0	0	0	0	0	0	0	0	0	0	0	0	0	0	0	0
	GA-motif	0	0	0	0	0	0	0	0	0	0	0	0	0	0	0	0	0	0	0	0	0	0	0	0
	GATA-motif	1	0	0	0	0	0	1	2	1	0	0	1	0	1	0	0	0	0	0	2	0	0	2	0
	GATT-motif	0	0	0	0	0	0	0	0	0	0	0	0	0	0	0	0	0	0	0	0	1	0	0	0
	G-box	7	2	4	3	4	3	1	3	3	0	4	8	3	6	0	0	8	4	3	7	10	4	2	1
	GT1-motif	0	0	0	1	1	0	3	0	4	1	0	1	0	2	0	0	2	0	1	0	0	0	1	1
	GTGGC-motif	0	0	1	1	0	0	0	0	0	0	0	0	0	0	0	0	0	0	1	0	0	0	0	0
	I-box	0	0	1	0	0	0	0	0	0	0	1	0	0	0	0	0	0	0	1	0	0	1	1	1
	LAMP-element	0	0	0	0	0	0	1	0	0	0	0	0	0	0	0	0	0	0	1	0	0	1	0	0
	L-box	0	0	0	0	0	0	0	0	0	0	0	0	0	0	0	0	0	0	0	0	0	0	0	0
	MRE	0	0	0	0	1	0	1	0	0	0	0	1	0	0	0	0	0	0	0	1	0	0	0	0
	Pc-CMA2c	0	0	0	0	0	0	0	0	0	0	0	0	0	0	0	0	0	0	0	0	0	0	0	0
	Sp1	2	0	0	1	1	1	0	1	1	0	0	0	1	0	0	0	0	0	3	0	1	0	0	1
	TCCC-motif	0	0	0	0	1	1	1	0	1	1	0	0	3	3	0	1	0	0	1	0	1	0	0	1
	TCT-motif	0	0	0	0	0	1	0	2	0	0	0	0	0	0	2	1	1	0	0	0	0	0	1	0
hormone	AuxRR-core	0	0	0	0	0	0	0	0	0	1	0	0	0	0	0	0	1	0	0	0	1	0	1	0
	TGA-box	0	0	0	0	0	0	0	0	0	0	0	0	0	0	0	0	0	0	0	0	0	0	0	0
	TGA-element	1	0	2	0	0	1	0	0	2	1	0	1	3	0	0	1	0	0	1	0	3	1	2	1
	GC-motif	1	0	0	1	0	0	0	0	0	0	1	0	0	1	0	0	1	0	2	2	3	0	0	0
	GARE-motif	0	0	0	0	0	0	1	1	0	0	0	0	0	0	0	0	0	1	0	2	0	0	0	0
	P-box	0	0	0	0	1	0	0	1	1	1	0	0	0	0	0	0	0	1	1	0	0	1	1	0
	TATC-box	0	0	0	0	1	0	1	0	0	0	0	0	0	0	0	0	0	0	0	0	0	0	0	0
	CGTCA-motif	2	2	4	1	3	2	0	0	2	0	4	5	2	1	2	0	0	7	6	1	2	5	0	0
	TGACG-motif	2	2	4	1	3	2	0	0	2	0	4	5	2	1	2	0	0	7	6	1	2	5	0	0
	CARE	1	0	0	0	0	0	0	0	0	0	0	0	0	0	0	1	1	0	0	0	0	0	1	0
	as-1	2	2	4	1	3	2	0	0	2	0	4	5	2	1	2	0	0	7	6	1	2	5	0	0
	TCA-element	0	0	0	1	0	0	0	1	0	0	1	0	1	0	0	0	0	1	0	0	1	0	0	0
	ABRE	7	2	3	2	4	2	1	1	1	0	3	8	4	8	0	0	6	4	2	7	9	7	1	2
Plant growth and development	CAT-box	2	2	0	3	1	0	0	0	1	1	1	0	0	1	0	0	1	1	3	1	1	0	2	2
	dOCT	0	0	0	0	0	0	0	0	0	0	0	0	0	0	0	0	0	0	0	0	0	0	0	0
	OCT	0	0	0	0	0	0	0	0	0	0	0	0	0	0	0	0	0	0	0	0	0	0	0	0
	box S	1	0	0	0	0	1	0	0	0	0	0	0	1	0	1	0	0	0	0	1	0	0	1	0
	W box	0	2	0	0	0	0	1	0	1	0	0	1	0	0	0	1	0	0	0	0	0	0	1	0
	WUN-motif	0	0	0	0	0	0	1	0	0	0	1	0	0	0	0	0	0	1	0	0	0	0	0	0
	E2Fb	0	1	0	0	0	0	0	0	0	0	0	0	0	0	0	0	0	0	0	0	0	0	0	0
	HD-Zip 1	0	0	0	0	0	0	0	0	0	0	0	0	0	0	0	0	0	0	0	0	0	0	0	0
	MSA-like	0	0	0	1	0	0	0	0	0	0	0	0	0	0	0	0	0	0	0	0	0	0	0	0
	RY-element	2	0	0	3	1	0	0	0	1	0	3	3	2	2	0	0	1	3	1	0	0	0	1	0
	AT-rich sequence	0	0	0	0	0	0	0	0	0	0	0	0	1	0	0	0	0	0	0	0	0	0	0	1
	O2-site	0	0	2	1	2	0	0	1	1	1	0	0	0	1	0	0	0	2	1	0	1	1	0	0
	CAAT-box	6	25	14	10	28	14	20	12	27	22	19	28	21	11	34	18	19	10	11	17	7	13	23	16
	TATA-box	13	25	28	42	41	38	13	30	8	9	51	28	19	45	59	58	42	22	28	30	9	110	32	27
	GCN4_motif	0	0	0	0	0	0	1	0	0	1	0	0	0	0	0	1	0	0	0	0	1	0	0	0
	AC-I	0	0	0	0	0	0	0	0	0	0	0	0	0	0	0	0	0	0	0	0	0	0	0	0
Abiotic & Biotic	DRE core	1	0	2	1	0	0	0	0	0	0	0	0	0	0	0	0	0	0	1	0	0	1	1	1
	MBS	1	0	0	1	1	0	1	0	1	1	1	0	0	1	0	0	0	0	0	0	0	0	0	0
	STRE	2	1	2	1	6	3	2	3	1	4	2	0	0	1	1	1	1	1	6	2	1	2	2	12
	CCAAT-box	2	1	0	0	1	0	0	0	0	0	0	0	0	1	0	1	1	2	0	0	1	1	0	0
	MYB	4	3	3	4	3	3	2	4	8	6	4	3	0	5	2	4	2	8	4	2	2	3	2	1
	MYC	2	3	1	3	5	1	3	1	2	3	5	4	10	3	3	2	5	1	1	1	3	0	7	2
	LTR	0	0	1	0	0	1	1	1	0	1	1	0	0	0	0	1	0	2	0	0	0	1	1	1
	ARE	0	1	4	3	0	2	0	1	2	1	2	1	1	0	0	5	2	2	0	1	0	0	1	4
Unknown Function	ABRE2	0	0	0	0	0	0	0	0	0	0	0	0	0	0	0	0	0	0	0	0	0	0	0	0
	ABRE3a	2	1	0	1	1	1	0	0	0	0	0	1	1	3	0	0	0	0	1	3	5	2	1	1
	ABRE4	2	1	0	1	1	1	0	0	0	0	0	1	1	3	0	0	0	0	1	3	5	2	1	1
	AAGAA-motif	0	0	2	2	0	1	1	3	0	1	0	1	1	0	1	1	0	0	0	0	0	1	0	1
	ACTCATCCT sequence	0	0	0	0	0	0	0	0	0	0	0	0	0	0	0	0	0	0	0	0	0	0	0	0
	AT~ABRE	1	0	0	0	0	0	0	0	0	0	0	1	0	1	0	0	0	0	0	0	0	2	0	1
	AT~TATA-box	0	4	3	5	9	4	1	4	0	2	15	5	1	9	12	3	8	2	2	2	1	50	3	2
	CCGTCC motif	3	1	0	0	0	0	0	2	0	0	0	0	1	1	0	0	0	1	0	0	2	0	1	0
	CTAG-motif	0	0	0	0	2	0	0	0	0	0	1	0	0	0	0	0	0	0	0	0	0	0	0	0
	DRE1	0	0	0	2	0	1	0	1	1	0	0	0	1	0	0	0	0	0	0	0	0	0	0	0
	F-box	0	0	0	0	0	0	0	0	0	0	0	0	0	0	0	0	0	0	0	0	0	0	0	0
	GC-repeat	0	0	0	0	0	0	0	0	0	0	0	0	0	0	0	0	0	0	0	0	0	0	0	0
	MYB recognition site	2	1	0	0	1	0	0	0	0	0	0	0	0	1	0	1	1	2	0	0	1	1	0	0
	MYB-binding site	1	0	0	1	1	2	1	2	2	0	1	1	0	2	0	0	0	3	1	2	0	1	0	0
	MYB-like sequence	1	1	2	1	0	0	0	0	2	1	0	0	0	2	1	2	2	2	1	0	0	0	0	1
	TATA	0	0	0	0	0	0	0	0	0	0	0	0	0	0	0	1	0	0	0	0	0	0	0	1
	TCA	0	0	0	0	0	0	0	1	0	2	0	0	0	1	0	0	0	0	0	0	0	0	0	0
	Unnamed__1	3	3	4	3	0	1	2	4	1	2	1	1	2	3	2	0	2	2	1	1	3	3	1	1
	Unnamed__10	0	1	0	0	0	0	0	0	0	0	0	0	0	0	1	0	0	0	0	0	0	0	0	0
	Unnamed__12	0	1	0	0	0	0	0	0	0	0	0	0	0	0	1	0	0	0	0	0	0	0	0	0
	Unnamed__14	0	1	0	0	0	0	0	0	0	0	0	0	0	0	1	0	0	0	0	0	0	0	0	0
	Unnamed__16	0	0	0	0	0	0	0	0	0	0	0	0	0	0	0	0	0	0	0	0	0	0	0	0
	Unnamed__2	0	3	0	0	0	0	0	0	0	1	0	0	1	0	0	0	0	0	3	0	0	1	0	0
	Unnamed__4	14	7	5	2	8	10	9	9	10	12	9	11	9	11	9	14	5	13	12	16	15	10	9	11
	Unnamed__6	0	0	1	0	1	0	0	0	0	0	0	1	0	0	0	1	0	0	0	0	0	0	1	0
	Unnamed__8	0	1	0	0	0	0	0	0	0	0	0	0	0	0	1	0	0	0	0	0	0	0	0	0
	WRE3	0	1	1	0	0	2	3	0	0	2	1	0	1	0	1	2	3	0	1	0	0	1	0	0
	NON	0	1	0	0	0	0	0	0	0	0	0	0	0	0	0	0	0	0	0	0	0	0	0	0
