# Supplementary material for: Genome-Wide Investigation and Characterization of SWEET Gene Family with Focus on Their Evolution and Expression during Hormone and Abiotic Stress Response in Maize
Source: Genes (Basel). 2022 Sep 20;13(10):1682. doi: 10.3390/genes13101682 (PMC9601529; doi:10.3390/genes13101682)
Supplement: Supplementary file 1 [file genes-13-01682-s001.zip › Table S6.xlsx]

## Sheet: Sheet1
Table S6 Quantitative results of the ZmSWEET under PEG, salt (NaCl), cadmium (Cd) stresses and exoge-nous ABA treatment
			NaCl		PEG		Cd		ABA
Gene ID	Gene Name	treatment time	expression level	standard deviation	expression level	standard deviation	expression level	standard deviation	expression level	standard deviation
Zm00001d000222	ZmSWEET1a	0h	1	0	1	0	1	0	1	0
		6h	14.6408	2.35595	1.87232	0.228099	5.21841	0.199585	5.21841	0.199585
		12h	22.9493	1.70825	0.502831	0.054913	1.84751	0.497784	1.84751	0.497784
		24h	8.73137	0.485762	0.335072	0.0321919	2.43775	0.160177	2.43775	0.160177
Zm00001d038226	ZmSWEET1b	0h	1	0	1	0	1	0	1	0
		6h	0.463454	0.040386	0.804557	0.1201	0.576019	0.0637605	0.576019	0.0637605
		12h	0.430031	0.0266884	1.40223	0.200599	0.560177	0.158299	0.560177	0.158299
		24h	1.03305	0.0203627	2.07273	0.120034	1.13759	0.0936583	1.13759	0.0936583
Zm00001d010440	ZmSWEET3a	0h	1	0	1	0	1	0	1	0
		6h	0.259857	0.0258029	0.372428	0.0417552	0.14712	0.00243403	1.66424	0.0666779
		12h	0.0842556	0.0051077	0.179236	0.0261839	0.481236	0.28705	0.279665	0.00462872
		24h	0.639336	0.0521749	0.773628	0.128142	0.675838	0.0763137	2.42516	0.0393204
Zm00001d039347	ZmSWEET3b	0h	1	0	1	0	1	0	1	0
		6h	0.332694	0.0255775	3.39023	0.167758	4.13072	0.593468	4.13072	0.593468
		12h	0.352241	0.00860287	1.75106	0.293846	0.624148	0.0387418	0.624148	0.0387418
		24h	0.617362	0.0404205	3.99756	0.451638	5.07337	0.693291	5.07337	0.693291
Zm00001d015905	ZmSWEET4a	0h	1	0	1	0	1	0	1	0
		6h	0.947358	0.110966	0.624321	0.139886	0.831066	0.100977	0.391605	0.0189027
		12h	1.06971	0.103938	1.25136	0.124331	0.723409	0.469223	1.07562	0.0527295
		24h	4.58609	0.0568566	0.500356	0.0762416	0.661772	0.127856	0.919191	0.0819551
Zm00001d015914	ZmSWEET4b	0h	1	0	1	0	1	0	1	0
		6h	0.522301	0.0159614	0.781261	0.128838	0.0094777	0.0027388	0.739978	0.0509978
		12h	0.506776	0.024016	0.588106	0.100679	0.769059	0.0804672	0.165673	0.0145779
		24h	0.283894	0.0121194	1.78943	0.188218	0.87428	0.0686752	0.269678	0.00762676
Zm00001d015912	ZmSWEET4c	0h	1	0	1	0	1	0	1	0
		6h	0.405133	0.0333061	1.25885	0.137426	0.0196008	0.0018082	4.33433	0.219698
		12h	0.461342	0.0130551	13.3244	1.93994	1.45397	0.0367417	1.56045	0.12602
		24h	0.419838	0.0331753	16.5557	1.10435	1.46717	0.039243	1.00748	0.136061
Zm00001d044421	ZmSWEET6a	0h	1	0	1	0	1	0	1	0
		6h	0.98108	0.0246536	3.3181	0.0676893	0.0754295	0.00314998	0.436316	0.0199161
		12h	2.29538	0.079963	7.85175	0.362665	1.01601	0.104214	0.675271	0.0250061
		24h	17.84	1.75389	4.72539	0.0771451	1.09269	0.0308099	4.12035	0.0480595
Zm00001d011299	ZmSWEET6b	0h	1	0	1	0	1	0	1	0
		6h	2.5595	0.016494	25.1285	1.67223	0.965159	0.180501	0.592951	0.0192585
		12h	30.2075	2.21939	15.3918	1.47019	1.1033	0.0491837	0.721047	0.0520345
		24h	62.8064	7.25126	7.45354	0.514911	0.544428	0.0244055	3.0548	0.0787386
Zm00001d031647	ZmSWEET11a	0h	1	0	1	0	1	0	1	0
		6h	0.468842	0.065015	0.504962	0.0107778	1.85488	0.201802	0.95843	0.0558131
		12h	0.534319	0.020628	0.852425	0.0416483	1.39631	0.157485	0.489753	0.0232867
		24h	0.417586	0.0715085	2.02984	0.0856849	2.66424	0.0973159	1.3231	0.23167
Zm00001d021064	ZmSWEET11b	0h	1	0	1	0	1	0	1	0
		6h	0.428661	0.045519	0.45005	0.0149272	0.0252825	0.0105544	4.49225	0.500815
		12h	0.404503	0.063126	1.46154	0.0315649	0.916332	0.0129814	0.197295	0.000567707
		24h	0.172939	0.0196365	1.38651	0.0143601	0.723387	0.0280692	0.425315	0.0426026
Zm00001d029135	ZmSWEET12a	0h	1	0	1	0	1	0	1	0
		6h	0.213993	0.0173785	0.22492	0.0321257	0.0128992	0.00111266	7.16752	0.284834
		12h	0.132428	0.00342319	0.18727	0.0164033	0.714813	0.324256	1.4981	0.0480701
		24h	0.26681	0.0262919	0.983249	0.0871785	0.631763	0.263099	0.296848	0.0125271
Zm00001d047487	ZmSWEET12b	0h	1	0	1	0	1	0	1	0
		6h	0.39322	0.0644828	0.360149	0.0146239	0.192406	0.011719	0.412146	0.0169766
		12h	0.434688	0.0268413	0.467856	0.0405058	1.07343	0.0588411	0.46107	0.032555
		24h	0.48434	0.0661374	0.404451	0.0337199	0.884452	0.0981743	0.427391	0.0164489
Zm00001d023677	ZmSWEET13a	0h	1	0	1	0	1	0	1	0
		6h	1.36919	0.0159572	0.572234	0.0070555	0.95843	0.0558131	0.379568	0.0456722
		12h	2.33689	0.0772555	0.59756	0.0558352	0.489753	0.0232867	0.297856	0.0502874
		24h	1.54047	0.574802	0.866817	0.0582325	1.3231	0.23167	3.20901	0.729678
Zm00001d023673	ZmSWEET13b	0h	1	0	1	0	1	0	1	0
		6h	0.192971	0.0222001	0.228145	0.0203294	0.212092	0.0182861	0.376747	0.0176332
		12h	0.0730824	0.00657373	0.209419	0.0154456	1.18373	0.129645	0.379527	0.0297903
		24h	0.971231	0.0598829	0.804527	0.0795671	2.4356	0.210553	0.625225	0.0567541
Zm00001d041067	ZmSWEET13c	0h	1	0	1	0	1	0	1	0
		6h	0.474336	0.0477585	0.44585	0.00781517	0.319371	0.0301856	0.30053	0.00930864
		12h	0.639729	0.0520323	0.549312	0.0149787	1.59024	0.129738	0.360077	0.0059294
		24h	0.877876	0.0955956	0.483087	0.0242194	1.05239	0.0933198	1.02372	0.050092
Zm00001d007365	ZmSWEET14a	0h	1	0	1	0	1	0	1	0
		6h	0.380239	0.0332077	0.82875	0.1548	0.0188265	0.000743665	5.08265	0.35957
		12h	0.308357	0.00719735	1.28221	0.0423869	1.15524	0.0891005	1.42999	0.0567212
		24h	0.201952	0.00174028	1.54992	0.305098	0.804098	0.0764159	0.424516	0.0394964
Zm00001d049252	ZmSWEET14b	0h	1	0	1	0	1	0	1	0
		6h	0.810822	0.105831	17.2791	2.34213	0.937885	0.441828	4.41829	0.25589
		12h	0.204257	0.0069267	0.317438	0.0419906	0.374937	0.117222	1.04418	0.0590877
		24h	0.0688809	0.00402665	13.348	1.34498	0.374186	0.0234358	0.768215	0.510674
Zm00001d050577	ZmSWEET15a	0h	1	0	1	0	1	0	1	0
		6h	0.0734213	0.0126306	39.3967	3.48869	0.631796	0.0373517	0.734213	0.126306
		12h	0.0279192	0.00484038	80.7298	1.18091	0.614498	0.0331092	0.279192	0.0484038
		24h	0.172103	0.00199016	128.963	8.45822	0.234057	0.00274122	1.72103	0.0199016
Zm00001d016590	ZmSWEET15b	0h	1	0	1	0	1	0	1	0
		6h	0.272787	0.027248	1.3621	0.0470601	0.0327862	0.0104286	5.60633	0.796559
		12h	0.344272	0.016897	0.89225	0.0580136	0.957045	0.0635264	1.58771	0.292374
		24h	0.219507	0.0103496	2.6898	0.953442	0.838719	0.0672515	0.303421	0.0191476
Zm00001d029098	ZmSWEET16	0h	1	0	1	0	1	0	1	0
		6h	0.356124	0.0494522	1.65411	0.104584	0.288888	0.016877	1.30777	0.120631
		12h	0.125675	0.00405635	2.60541	0.0711635	0.938783	0.0777732	4.41564	0.349786
		24h	0.340162	0.0245484	0.490992	0.0373087	0.688553	0.0759037	0.199547	0.00880306
Zm00001d040656	ZmSWEET17a	0h	1	0	1	0	1	0	1	0
		6h	0.665263	0.0327277	1.08812	0.0454392	3.57896	0.0123008	3.01618	0.0981615
		12h	0.0304885	0.00755464	0.223911	0.00810374	0.140717	0.00357222	0.178405	0.00538239
		24h	0.74813	0.0201103	1.20778	0.015214	4.28365	0.338024	2.26937	0.157142
Zm00001d009071	ZmSWEET17b	0h	1	0	1	0	1	0	1	0
		6h	0.309189	0.0150596	1.97591	0.0744893	0.230059	0.0150939	3.65186	0.3591
		12h	0.139749	0.0193052	0.552742	0.0292616	1.32472	0.0321076	1.30383	0.0783105
		24h	0.454474	0.025092	1.07876	0.124081	0.972461	0.0909627	1.33807	0.100526
